# Supplementary material for: Enhanced Reduction of Nitrate to Ammonia at the Co-N Heteroatomic Interface in MOF-Derived Porous Carbon
Source: Materials (Basel). 2025 Jun 23;18(13):2976. doi: 10.3390/ma18132976 (PMC12250854; doi:10.3390/ma18132976)
Supplement: Supplementary file 1 [file materials-18-02976-s001.zip]

Archive with 1 entries (1 files):
- materials-3659814-supplementary.pdf
